# Supplementary material for: The Feather Moss Hylocomium splendens Affects the Transcriptional Profile of a Symbiotic Cyanobacterium in Relation to Acquisition and Turnover of Key Nutrients
Source: Microb Ecol. 2024 Mar 1;87(1):49. doi: 10.1007/s00248-024-02363-6 (PMC10907420; doi:10.1007/s00248-024-02363-6)
Supplement: Supplementary file 1 — Supplementary file1 (XLSX 26 KB) [file 248_2024_2363_MOESM1_ESM.xlsx]

## Sheet: SupplementaryTable1
Supporting Information Table S1. Differential gene expression in the cyanobacterial strain UCTE CB012 after a week of co-incubation with the feather moss H. splendens. Only genes that had log2 fold changes with p < 0.05 are shown.
Gene	Log2 fold change	p adjusted	Taxonomy
COG0071	4,33441853859617	1,37221520680145E-85	k__COG; p__CELLULAR PROCESSES AND SIGNALING; c__Posttranslational modification, protein turnover, chaperones; o__Molecular chaperone (small heat shock protein); f__; g__; s__
COG1622	4,28391623265546	4,27847921407317E-75	k__COG; p__METABOLISM; c__Energy production and conversion; o__Heme/copper-type cytochrome/quinol oxidases, subunit 2; f__; g__; s__
NOG83615	-3,43204491471588	2,00023985411879E-69	k__COG; p__POORLY CHARACTERIZED; c__Function unknown; o__Carbohydrate binding protein; f__; g__; s__
COG1595	-1,2102522814004	2,43165674514423E-54	k__COG; p__INFORMATION STORAGE AND PROCESSING; c__Transcription; o__DNA-directed RNA polymerase specialized sigma subunit, sigma24 homolog; f__; g__; s__
NOG299236	-2,33315237728891	3,47295710856979E-53	k__COG; p__POORLY CHARACTERIZED; c__Function unknown; o__Aminoglycoside phosphotransferase; f__; g__; s__
COG0535	-2,34773162479646	2,09258032706388E-51	k__COG; p__POORLY CHARACTERIZED; c__General function prediction only; o__Predicted Fe-S oxidoreductases; f__; g__; s__
NOG136206	2,77246563529223	2,20608345854909E-50	k__COG; p__POORLY CHARACTERIZED; c__Function unknown; o__Putative uncharacterized protein; f__; g__; s__
COG2303	-2,80960322767007	3,47054935733881E-48	k__COG; p__METABOLISM; c__Amino acid transport and metabolism; o__Choline dehydrogenase and related flavoproteins; f__; g__; s__
NOG12837	-1,20868360839533	3,59039545442662E-39	k__COG; p__POORLY CHARACTERIZED; c__Function unknown; o__Putative membrane protein; f__; g__; s__
COG1492	-2,10643862474837	4,21146739529608E-38	k__COG; p__METABOLISM; c__Coenzyme transport and metabolism; o__Cobyric acid synthase; f__; g__; s__
COG1805	-2,47011344021776	4,88661533831438E-38	k__COG; p__METABOLISM; c__Energy production and conversion; o__Na+-transporting NADH:ubiquinone oxidoreductase, subunit NqrB; f__; g__; s__
COG3210	-2,08290469918373	3,61741233230561E-33	k__COG; p__CELLULAR PROCESSES AND SIGNALING; c__Intracellular trafficking, secretion, and vesicular transport; o__Large exoproteins involved in heme utilization or adhesion; f__; g__; s__
COG0681	-1,69278246271034	9,05095088972351E-32	k__COG; p__CELLULAR PROCESSES AND SIGNALING; c__Intracellular trafficking, secretion, and vesicular transport; o__Signal peptidase I; f__; g__; s__
COG3280	-0,895125232338797	9,83563363692582E-30	k__COG; p__METABOLISM; c__Carbohydrate transport and metabolism; o__Maltooligosyl trehalose synthase; f__; g__; s__
COG2968	-1,49968093118829	6,44603436248106E-28	k__COG; p__POORLY CHARACTERIZED; c__Function unknown; o__Uncharacterized conserved protein; f__; g__; s__
COG0436	-0,968394154278505	2,0247515260849E-26	k__COG; p__METABOLISM; c__Amino acid transport and metabolism; o__Aspartate/tyrosine/aromatic aminotransferase; f__; g__; s__
COG0649	-0,807952926185894	6,22748049183556E-26	k__COG; p__METABOLISM; c__Energy production and conversion; o__NADH:ubiquinone oxidoreductase 49 kD subunit 7; f__; g__; s__
COG3385	-2,56450407868468	7,46184446473351E-25	k__COG; p__INFORMATION STORAGE AND PROCESSING; c__Replication, recombination and repair; o__FOG: Transposase and inactivated derivatives; f__; g__; s__
COG0639	-1,57497156891249	5,95130514766104E-24	k__COG; p__CELLULAR PROCESSES AND SIGNALING; c__Signal transduction mechanisms; o__Diadenosine tetraphosphatase and related serine/threonine protein phosphatases; f__; g__; s__
COG2319	-1,59853827085397	1,07811438488019E-23	k__COG; p__POORLY CHARACTERIZED; c__General function prediction only; o__FOG: WD40 repeat; f__; g__; s__
COG2109	-1,02400884759834	1,53193910611049E-22	k__COG; p__METABOLISM; c__Coenzyme transport and metabolism; o__ATP:corrinoid adenosyltransferase; f__; g__; s__
NOG77066	-1,90309179661267	3,24959198642348E-22	k__COG; p__POORLY CHARACTERIZED; c__Function unknown; o__Uncharacterized protein; f__; g__; s__
COG0043	-1,52100198875137	5,55107683212484E-22	k__COG; p__METABOLISM; c__Coenzyme transport and metabolism; o__3-polyprenyl-4-hydroxybenzoate decarboxylase and related decarboxylases; f__; g__; s__
COG2214	0,898673875662689	6,73769685023101E-22	k__COG; p__CELLULAR PROCESSES AND SIGNALING; c__Posttranslational modification, protein turnover, chaperones; o__DnaJ-class molecular chaperone; f__; g__; s__
COG0313	-2,1490887133659	8,17889732619082E-21	k__COG; p__POORLY CHARACTERIZED; c__General function prediction only; o__Predicted methyltransferases; f__; g__; s__
COG1807	-1,03819057917384	2,98866879842718E-18	k__COG; p__CELLULAR PROCESSES AND SIGNALING; c__Cell wall/membrane/envelope biogenesis; o__4-amino-4-deoxy-L-arabinose transferase and related glycosyltransferases of PMT family; f__; g__; s__
COG2274	-1,4216410325598	4,36243727089324E-18	k__COG; p__CELLULAR PROCESSES AND SIGNALING; c__Defense mechanisms; o__ABC-type bacteriocin/lantibiotic exporters, contain an N-terminal double-glycine peptidase domain; f__; g__; s__
COG0517	2,89333621587643	8,80500815248989E-18	k__COG; p__POORLY CHARACTERIZED; c__General function prediction only; o__FOG: CBS domain; f__; g__; s__
COG0369	-0,440459058160569	1,58638052789677E-17	k__COG; p__METABOLISM; c__Inorganic ion transport and metabolism; o__Sulfite reductase, alpha subunit (flavoprotein); f__; g__; s__
COG2876	1,8620130602764	2,33732555955055E-17	k__COG; p__METABOLISM; c__Amino acid transport and metabolism; o__3-deoxy-D-arabino-heptulosonate 7-phosphate (DAHP) synthase; f__; g__; s__
COG2771	-1,6561416279107	1,42884398883347E-15	k__COG; p__INFORMATION STORAGE AND PROCESSING; c__Transcription; o__DNA-binding HTH domain-containing proteins; f__; g__; s__
COG1022	-1,73363998464939	2,30680624638567E-15	k__COG; p__METABOLISM; c__Lipid transport and metabolism; o__Long-chain acyl-CoA synthetases (AMP-forming); f__; g__; s__
COG0465	-0,872911612652206	4,77456104267303E-15	k__COG; p__CELLULAR PROCESSES AND SIGNALING; c__Posttranslational modification, protein turnover, chaperones; o__ATP-dependent Zn proteases; f__; g__; s__
NOG279431	1,25097782098252	4,77456104267303E-15	k__COG; p__POORLY CHARACTERIZED; c__Function unknown; o__Uncharacterized protein; f__; g__; s__
COG0463	0,802792811806328	7,77671659115994E-15	k__COG; p__CELLULAR PROCESSES AND SIGNALING; c__Cell wall/membrane/envelope biogenesis; o__Glycosyltransferases involved in cell wall biogenesis; f__; g__; s__
COG1533	2,17750723642526	1,75723312563393E-14	k__COG; p__INFORMATION STORAGE AND PROCESSING; c__Replication, recombination and repair; o__DNA repair photolyase; f__; g__; s__
COG1403	1,94102252278883	2,78615378000654E-14	k__COG; p__CELLULAR PROCESSES AND SIGNALING; c__Defense mechanisms; o__Restriction endonuclease; f__; g__; s__
COG1587	1,7293743292113	2,14101909345893E-13	k__COG; p__METABOLISM; c__Coenzyme transport and metabolism; o__Uroporphyrinogen-III synthase; f__; g__; s__
NOG82826	-0,543767459743324	2,32336677781838E-13	k__COG; p__METABOLISM; c__Carbohydrate transport and metabolism; o__Mannosyl-Oligosaccharide glucosidase; f__; g__; s__
COG0474	-0,547508972581304	3,47341195865134E-13	k__COG; p__METABOLISM; c__Inorganic ion transport and metabolism; o__Cation transport ATPase; f__; g__; s__
COG2217	0,921438581044305	5,47084754846132E-13	k__COG; p__METABOLISM; c__Inorganic ion transport and metabolism; o__Cation transport ATPase; f__; g__; s__
COG0105	8,18684144883491	8,20439420746892E-13	k__COG; p__METABOLISM; c__Nucleotide transport and metabolism; o__Nucleoside diphosphate kinase; f__; g__; s__
COG2203	0,862862503780931	2,26584897706082E-12	k__COG; p__CELLULAR PROCESSES AND SIGNALING; c__Signal transduction mechanisms; o__FOG: GAF domain; f__; g__; s__
NOG130308	-1,09811031083562	2,39358245134472E-12	k__COG; p__POORLY CHARACTERIZED; c__Function unknown; o__Uncharacterized protein; f__; g__; s__
COG0633	7,87745340527802	3,01971791357406E-12	k__COG; p__METABOLISM; c__Energy production and conversion; o__Ferredoxin; f__; g__; s__
NOG264895	-0,849832293547567	6,70734487002496E-12	k__COG; p__POORLY CHARACTERIZED; c__Function unknown; o__TPR repeat protein; f__; g__; s__
NOG19105	1,09285736753338	7,25935801856293E-12	k__COG; p__POORLY CHARACTERIZED; c__Function unknown; o__Uncharacterized protein; f__; g__; s__
NOG74205	1,24209365593947	8,82692039354173E-12	k__COG; p__POORLY CHARACTERIZED; c__Function unknown; o__Putative transposase; f__; g__; s__
COG1657	-0,655233582231183	1,39243465575026E-11	k__COG; p__METABOLISM; c__Lipid transport and metabolism; o__Squalene cyclase; f__; g__; s__
NOG77257	0,774242175204238	1,44510900069198E-11	k__COG; p__POORLY CHARACTERIZED; c__Function unknown; o__Uncharacterized protein; f__; g__; s__
COG0377	-0,874853882262075	1,84138311650436E-11	k__COG; p__METABOLISM; c__Energy production and conversion; o__NADH:ubiquinone oxidoreductase 20 kD subunit and related Fe-S oxidoreductases; f__; g__; s__
COG1316	-0,598043141306867	2,43128827379685E-11	k__COG; p__INFORMATION STORAGE AND PROCESSING; c__Transcription; o__Transcriptional regulator; f__; g__; s__
COG4242_1	1,14367139101942	2,45788214404016E-11	k__COG; p__METABOLISM; c__Inorganic ion transport and metabolism; o__Cyanophycinase and related exopeptidases; f__; g__; s__
COG4242_2	1,14367139101942	2,45788214404016E-11	k__COG; p__METABOLISM; c__Secondary metabolites biosynthesis, transport and catabolism; o__Cyanophycinase and related exopeptidases; f__; g__; s__
NOG08111	0,540390005290661	4,8091415858268E-11	k__COG; p__POORLY CHARACTERIZED; c__Function unknown; o__Thf1-Like protein; Psb29; involved in biogenesis of the photosystem II; in Arabidopsis it interacts with the heterotrimeric G-protein (GPA1) and seems to be involved in a D-glucose signaling mechanism between plastid and the plasma membranes; f__; g__; s__
NOG83560	-0,799460909019624	1,52401216093218E-10	k__COG; p__POORLY CHARACTERIZED; c__Function unknown; o__Putative uncharacterized protein; f__; g__; s__
NOG331607	1,53565905606429	1,55828535524116E-10	k__COG; p__POORLY CHARACTERIZED; c__Function unknown; o__Cadherin; f__; g__; s__
COG1171	0,819691567147723	3,22889801548693E-10	k__COG; p__METABOLISM; c__Amino acid transport and metabolism; o__Threonine dehydratase; f__; g__; s__
COG3179	-7,04061389503399	5,01897156981122E-10	k__COG; p__POORLY CHARACTERIZED; c__General function prediction only; o__Predicted chitinase; f__; g__; s__
NOG12793	0,657486839784731	5,08073248363808E-10	k__COG; p__POORLY CHARACTERIZED; c__Function unknown; o__Calcium ion binding protein; f__; g__; s__
COG0277	-1,40302129332116	5,31289637031734E-10	k__COG; p__METABOLISM; c__Energy production and conversion; o__FAD/FMN-containing dehydrogenases; f__; g__; s__
COG2046	7,66015935160059	7,57033568316917E-10	k__COG; p__METABOLISM; c__Inorganic ion transport and metabolism; o__ATP sulfurylase (sulfate adenylyltransferase); f__; g__; s__
COG0405	0,90065221877044	1,13120307279974E-09	k__COG; p__METABOLISM; c__Amino acid transport and metabolism; o__Gamma-glutamyltransferase; f__; g__; s__
COG1613	-2,18371994707528	1,45347784538847E-09	k__COG; p__METABOLISM; c__Inorganic ion transport and metabolism; o__ABC-type sulfate transport system, periplasmic component; f__; g__; s__
COG0121	1,01209654329096	1,54413914865292E-09	k__COG; p__POORLY CHARACTERIZED; c__General function prediction only; o__Predicted glutamine amidotransferase; f__; g__; s__
COG1075	-1,51901987608975	2,87199211505105E-09	k__COG; p__POORLY CHARACTERIZED; c__General function prediction only; o__Predicted acetyltransferases and hydrolases with the alpha/beta hydrolase fold; f__; g__; s__
COG2141	-1,59657973384656	3,26268118508164E-09	k__COG; p__METABOLISM; c__Energy production and conversion; o__Coenzyme F420-dependent N5,N10-methylene tetrahydromethanopterin reductase and related flavin-dependent oxidoreductases; f__; g__; s__
COG0111_1	-1,64153480721	3,76476159503933E-09	k__COG; p__METABOLISM; c__Coenzyme transport and metabolism; o__Phosphoglycerate dehydrogenase and related dehydrogenases; f__; g__; s__
COG0111_2	-1,64153480721	3,76476159503933E-09	k__COG; p__METABOLISM; c__Amino acid transport and metabolism; o__Phosphoglycerate dehydrogenase and related dehydrogenases; f__; g__; s__
COG0188	-0,766099270416532	4,09213344083573E-09	k__COG; p__INFORMATION STORAGE AND PROCESSING; c__Replication, recombination and repair; o__Type IIA topoisomerase (DNA gyrase/topo II, topoisomerase IV), A subunit; f__; g__; s__
COG2202	-0,983813035077967	6,0922460588091E-09	k__COG; p__CELLULAR PROCESSES AND SIGNALING; c__Signal transduction mechanisms; o__FOG: PAS/PAC domain; f__; g__; s__
COG0381	-0,615257486680931	1,11504256525752E-08	k__COG; p__CELLULAR PROCESSES AND SIGNALING; c__Cell wall/membrane/envelope biogenesis; o__UDP-N-acetylglucosamine 2-epimerase; f__; g__; s__
COG2124	0,519388786001232	1,18089284771776E-08	k__COG; p__METABOLISM; c__Secondary metabolites biosynthesis, transport and catabolism; o__Cytochrome P450; f__; g__; s__
COG2072	-1,91480301135809	1,69961688690872E-08	k__COG; p__METABOLISM; c__Inorganic ion transport and metabolism; o__Predicted flavoprotein involved in K+ transport; f__; g__; s__
COG1145	0,872041972299015	1,75716221818939E-08	k__COG; p__METABOLISM; c__Energy production and conversion; o__Ferredoxin; f__; g__; s__
NOG13417	1,81226469974104	3,19087939962451E-08	k__COG; p__CELLULAR PROCESSES AND SIGNALING; c__Intracellular trafficking, secretion, and vesicular transport; o__Type IV pilus assembly protein; f__; g__; s__
COG0361	6,75685731050166	3,9256943099009E-08	k__COG; p__INFORMATION STORAGE AND PROCESSING; c__Translation, ribosomal structure and biogenesis; o__Translation initiation factor 1 (IF-1); f__; g__; s__
COG1512	0,590945169921098	4,05729739914138E-08	k__COG; p__POORLY CHARACTERIZED; c__General function prediction only; o__Beta-propeller domains of methanol dehydrogenase type; f__; g__; s__
COG1200_1	-0,581098803490853	5,10888502996347E-08	k__COG; p__INFORMATION STORAGE AND PROCESSING; c__Transcription; o__RecG-like helicase; f__; g__; s__
COG1200_2	-0,581098803490853	5,10888502996347E-08	k__COG; p__INFORMATION STORAGE AND PROCESSING; c__Replication, recombination and repair; o__RecG-like helicase; f__; g__; s__
COG0667	0,469815815415541	9,40178892852963E-08	k__COG; p__METABOLISM; c__Energy production and conversion; o__Predicted oxidoreductases (related to aryl-alcohol dehydrogenases); f__; g__; s__
COG0843	2,22218974497248	9,41438553839265E-08	k__COG; p__METABOLISM; c__Energy production and conversion; o__Heme/copper-type cytochrome/quinol oxidases, subunit 1; f__; g__; s__
COG0131	0,626300001417321	1,05191655742336E-07	k__COG; p__METABOLISM; c__Amino acid transport and metabolism; o__Imidazoleglycerol-phosphate dehydratase; f__; g__; s__
NOG13951	-0,525146343073645	1,10903096615216E-07	k__COG; p__POORLY CHARACTERIZED; c__Function unknown; o__All3041 protein; f__; g__; s__
NOG27460	0,851459247282293	1,21907838375046E-07	k__COG; p__METABOLISM; c__Coenzyme transport and metabolism; o__Phycocyanobilin:Ferredoxin oxidoreductase; catalyzes the reduction of biliverdin IX-alpha producing (3Z)-phycocyanobilin and oxidized ferredoxin; f__; g__; s__
COG1131	0,731138409234762	1,42236745373219E-07	k__COG; p__CELLULAR PROCESSES AND SIGNALING; c__Defense mechanisms; o__ABC-type multidrug transport system, ATPase component; f__; g__; s__
NOG286149	1,25083696725068	1,42236745373219E-07	k__COG; p__POORLY CHARACTERIZED; c__Function unknown; o__Uncharacterized protein; f__; g__; s__
NOG86993	0,478416195342989	3,01749893501404E-07	k__COG; p__POORLY CHARACTERIZED; c__Function unknown; o__Pathogenesis related protein-like protein; f__; g__; s__
COG2831	0,635168189806144	3,31898111348429E-07	k__COG; p__CELLULAR PROCESSES AND SIGNALING; c__Intracellular trafficking, secretion, and vesicular transport; o__Hemolysin activation/secretion protein; f__; g__; s__
COG0680	1,58207984371766	3,34769419991885E-07	k__COG; p__METABOLISM; c__Energy production and conversion; o__Ni,Fe-hydrogenase maturation factor; f__; g__; s__
COG4889	-0,760922568068181	3,41946108357159E-07	k__COG; p__POORLY CHARACTERIZED; c__General function prediction only; o__Predicted helicase; f__; g__; s__
NOG119436	-0,520164273761906	3,41946108357159E-07	k__COG; p__CELLULAR PROCESSES AND SIGNALING; c__Cell wall/membrane/envelope biogenesis; o__Possible porin; f__; g__; s__
COG4243	-0,618175797920251	3,93938557135358E-07	k__COG; p__POORLY CHARACTERIZED; c__Function unknown; o__Predicted membrane protein; f__; g__; s__
COG4371	0,992738157201075	5,86353778850243E-07	k__COG; p__POORLY CHARACTERIZED; c__Function unknown; o__Predicted membrane protein; f__; g__; s__
COG2234	-0,964383502479406	7,63517144071966E-07	k__COG; p__POORLY CHARACTERIZED; c__General function prediction only; o__Predicted aminopeptidases; f__; g__; s__
NOG73876	0,603410711078653	8,62816256696281E-07	k__COG; p__POORLY CHARACTERIZED; c__Function unknown; o__Uncharacterized protein; f__; g__; s__
NOG87006	-4,31515460866673	9,77988856072363E-07	k__COG; p__POORLY CHARACTERIZED; c__Function unknown; o__Uncharacterized protein; f__; g__; s__
NOG271437	-1,98463048976969	1,19298916452159E-06	k__COG; p__POORLY CHARACTERIZED; c__Function unknown; o__S-layer region-like protein; f__; g__; s__
COG0828	-0,790223398410315	1,29796968460848E-06	k__COG; p__INFORMATION STORAGE AND PROCESSING; c__Translation, ribosomal structure and biogenesis; o__Ribosomal protein S21; f__; g__; s__
COG0126	6,7341163188576	1,59868555729243E-06	k__COG; p__METABOLISM; c__Carbohydrate transport and metabolism; o__3-phosphoglycerate kinase; f__; g__; s__
COG0001	5,01027344270065	1,66098380365623E-06	k__COG; p__METABOLISM; c__Coenzyme transport and metabolism; o__Glutamate-1-semialdehyde aminotransferase; f__; g__; s__
NOG147861	6,07010649476813	1,72767740519943E-06	k__COG; p__POORLY CHARACTERIZED; c__Function unknown; o__Uncharacterized protein; f__; g__; s__
COG0265	6,2858526099524	1,91643302048121E-06	k__COG; p__CELLULAR PROCESSES AND SIGNALING; c__Posttranslational modification, protein turnover, chaperones; o__Trypsin-like serine proteases, typically periplasmic, contain C-terminal PDZ domain; f__; g__; s__
NOG69546	-0,503997762698982	1,99142695026723E-06	k__COG; p__POORLY CHARACTERIZED; c__Function unknown; o__Uncharacterized protein; f__; g__; s__
COG1344	6,44581319925381	2,18131671387629E-06	k__COG; p__CELLULAR PROCESSES AND SIGNALING; c__Cell motility; o__Flagellin and related hook-associated proteins; f__; g__; s__
COG2027	0,870964176569736	2,3050858314832E-06	k__COG; p__CELLULAR PROCESSES AND SIGNALING; c__Cell wall/membrane/envelope biogenesis; o__D-alanyl-D-alanine carboxypeptidase (penicillin-binding protein 4); f__; g__; s__
COG0104	-0,339681867634883	3,48710431810555E-06	k__COG; p__METABOLISM; c__Nucleotide transport and metabolism; o__Adenylosuccinate synthase; f__; g__; s__
COG0661	-0,279038533565633	3,76457464141274E-06	k__COG; p__POORLY CHARACTERIZED; c__General function prediction only; o__Predicted unusual protein kinase; f__; g__; s__
COG0845	-0,413838544582003	3,76457464141274E-06	k__COG; p__CELLULAR PROCESSES AND SIGNALING; c__Cell wall/membrane/envelope biogenesis; o__Membrane-fusion protein; f__; g__; s__
COG0156	0,676792463579926	4,07834652983972E-06	k__COG; p__METABOLISM; c__Coenzyme transport and metabolism; o__7-keto-8-aminopelargonate synthetase and related enzymes; f__; g__; s__
COG0296	-0,577124129217497	4,51020873990703E-06	k__COG; p__METABOLISM; c__Carbohydrate transport and metabolism; o__1,4-alpha-glucan branching enzyme; f__; g__; s__
COG3757	-0,588228905013691	4,51020873990703E-06	k__COG; p__CELLULAR PROCESSES AND SIGNALING; c__Cell wall/membrane/envelope biogenesis; o__Lyzozyme M1 (1,4-beta-N-acetylmuramidase); f__; g__; s__
COG1543	-0,502324422854666	5,90445124394752E-06	k__COG; p__POORLY CHARACTERIZED; c__Function unknown; o__Uncharacterized conserved protein; f__; g__; s__
COG0458_1	5,95593752995259	7,00578101165635E-06	k__COG; p__METABOLISM; c__Nucleotide transport and metabolism; o__Carbamoylphosphate synthase large subunit (split gene in MJ); f__; g__; s__
COG0458_2	5,95593752995259	7,00578101165635E-06	k__COG; p__METABOLISM; c__Amino acid transport and metabolism; o__Carbamoylphosphate synthase large subunit (split gene in MJ); f__; g__; s__
COG1187	0,722798309243872	9,7567319362692E-06	k__COG; p__INFORMATION STORAGE AND PROCESSING; c__Translation, ribosomal structure and biogenesis; o__16S rRNA uridine-516 pseudouridylate synthase and related pseudouridylate synthases; f__; g__; s__
NOG85026	-2,90662053593581	1,00434613311814E-05	k__COG; p__INFORMATION STORAGE AND PROCESSING; c__Transcription; o__RNA polymerase sigma; f__; g__; s__
COG1744	-0,970476985615623	1,08509438902394E-05	k__COG; p__POORLY CHARACTERIZED; c__General function prediction only; o__Uncharacterized ABC-type transport system, periplasmic component/surface lipoprotein; f__; g__; s__
NOG11362	-0,500283935098663	1,11626915279943E-05	k__COG; p__POORLY CHARACTERIZED; c__Function unknown; o__Pc06g01860 protein; f__; g__; s__
COG0072	0,524806674129972	1,12207058403023E-05	k__COG; p__INFORMATION STORAGE AND PROCESSING; c__Translation, ribosomal structure and biogenesis; o__Phenylalanyl-tRNA synthetase beta subunit; f__; g__; s__
NOG04872	1,07038299501338	1,13919040379317E-05	k__COG; p__POORLY CHARACTERIZED; c__Function unknown; o__Protein involved in sucrose catabolic process, using invertase or sucrose synthase; f__; g__; s__
COG2179	-0,575705704742799	1,15936612767491E-05	k__COG; p__POORLY CHARACTERIZED; c__General function prediction only; o__Predicted hydrolase of the HAD superfamily; f__; g__; s__
COG3237	-0,933620674833224	1,34910184837773E-05	k__COG; p__POORLY CHARACTERIZED; c__Function unknown; o__Uncharacterized protein conserved in bacteria; f__; g__; s__
COG0109	-0,370684074504133	1,600566597533E-05	k__COG; p__CELLULAR PROCESSES AND SIGNALING; c__Posttranslational modification, protein turnover, chaperones; o__Polyprenyltransferase (cytochrome oxidase assembly factor); f__; g__; s__
COG1064	5,88059491992719	1,87918524597189E-05	k__COG; p__POORLY CHARACTERIZED; c__General function prediction only; o__Zn-dependent alcohol dehydrogenases; f__; g__; s__
COG0498	-0,44605744830674	1,9232156827713E-05	k__COG; p__METABOLISM; c__Amino acid transport and metabolism; o__Threonine synthase; f__; g__; s__
NOG77309	-0,979379885017184	2,19343877719646E-05	k__COG; p__POORLY CHARACTERIZED; c__Function unknown; o__Low temperature-induced protein; f__; g__; s__
NOG83284	-1,75349393639685	2,19343877719646E-05	k__COG; p__POORLY CHARACTERIZED; c__Function unknown; o__Alr1571 protein; f__; g__; s__
COG0464	-0,538070634968158	2,26771867916528E-05	k__COG; p__CELLULAR PROCESSES AND SIGNALING; c__Posttranslational modification, protein turnover, chaperones; o__ATPases of the AAA+ class; f__; g__; s__
COG0069	6,37291178743067	2,39094143408334E-05	k__COG; p__METABOLISM; c__Amino acid transport and metabolism; o__Glutamate synthase domain 2; f__; g__; s__
COG1186	0,704385938774372	2,60829945711059E-05	k__COG; p__INFORMATION STORAGE AND PROCESSING; c__Translation, ribosomal structure and biogenesis; o__Protein chain release factor B; f__; g__; s__
COG1063_1	0,458699316009257	3,46430715982044E-05	k__COG; p__METABOLISM; c__Amino acid transport and metabolism; o__Threonine dehydrogenase and related Zn-dependent dehydrogenases; f__; g__; s__
COG1063_2	0,458699316009257	3,46430715982044E-05	k__COG; p__POORLY CHARACTERIZED; c__General function prediction only; o__Threonine dehydrogenase and related Zn-dependent dehydrogenases; f__; g__; s__
COG0349	-0,497900850693646	4,40717961241534E-05	k__COG; p__INFORMATION STORAGE AND PROCESSING; c__Translation, ribosomal structure and biogenesis; o__Ribonuclease D; f__; g__; s__
COG0079	0,452655291913381	4,93726179046345E-05	k__COG; p__METABOLISM; c__Amino acid transport and metabolism; o__Histidinol-phosphate/aromatic aminotransferase and cobyric acid decarboxylase; f__; g__; s__
COG1950	0,555212553628776	5,40794211365792E-05	k__COG; p__POORLY CHARACTERIZED; c__Function unknown; o__Predicted membrane protein; f__; g__; s__
COG0726	0,58535044643747	5,92678629357156E-05	k__COG; p__METABOLISM; c__Carbohydrate transport and metabolism; o__Predicted xylanase/chitin deacetylase; f__; g__; s__
NOG45604	0,756770611975125	5,9610344531758E-05	k__COG; p__POORLY CHARACTERIZED; c__Function unknown; o__Uncharacterized protein; f__; g__; s__
COG0606	0,378119614948301	6,78242705070839E-05	k__COG; p__CELLULAR PROCESSES AND SIGNALING; c__Posttranslational modification, protein turnover, chaperones; o__Predicted ATPase with chaperone activity; f__; g__; s__
NOG134358	-0,81124908527201	7,33475109772414E-05	k__COG; p__POORLY CHARACTERIZED; c__Function unknown; o__Signal transduction histidine kinase (STHK), LytS; f__; g__; s__
NOG11062	0,858852336009679	7,4056817890116E-05	k__COG; p__POORLY CHARACTERIZED; c__Function unknown; o__DNA replication origin binding protein; f__; g__; s__
COG2318	5,49045556280606	8,11806573141246E-05	k__COG; p__POORLY CHARACTERIZED; c__Function unknown; o__Uncharacterized protein conserved in bacteria; f__; g__; s__
COG0524	0,498836079654309	0,000100423349817	k__COG; p__METABOLISM; c__Carbohydrate transport and metabolism; o__Sugar kinases, ribokinase family; f__; g__; s__
COG0583	-0,672371347232697	0,000100734984334	k__COG; p__INFORMATION STORAGE AND PROCESSING; c__Transcription; o__Transcriptional regulator; f__; g__; s__
COG0036	5,46927975356272	0,000113183889662	k__COG; p__METABOLISM; c__Carbohydrate transport and metabolism; o__Pentose-5-phosphate-3-epimerase; f__; g__; s__
COG3473	-1,40704798616097	0,000119169125744	k__COG; p__METABOLISM; c__Secondary metabolites biosynthesis, transport and catabolism; o__Maleate cis-trans isomerase; f__; g__; s__
COG4448	-0,605142113762836	0,000122494140362	k__COG; p__METABOLISM; c__Amino acid transport and metabolism; o__L-asparaginase II; f__; g__; s__
COG3845	0,51900049386249	0,000125432266295	k__COG; p__POORLY CHARACTERIZED; c__General function prediction only; o__ABC-type uncharacterized transport systems, ATPase components; f__; g__; s__
COG2931	0,331406452944763	0,000133015008831	k__COG; p__METABOLISM; c__Secondary metabolites biosynthesis, transport and catabolism; o__RTX toxins and related Ca2+-binding proteins; f__; g__; s__
COG0644	5,87398470407745	0,000144448711619	k__COG; p__METABOLISM; c__Energy production and conversion; o__Dehydrogenases (flavoproteins); f__; g__; s__
COG0635	0,836410095927397	0,00014526038824	k__COG; p__METABOLISM; c__Coenzyme transport and metabolism; o__Coproporphyrinogen III oxidase and related Fe-S oxidoreductases; f__; g__; s__
COG0128	0,643368080282429	0,000159917473583	k__COG; p__METABOLISM; c__Amino acid transport and metabolism; o__5-enolpyruvylshikimate-3-phosphate synthase; f__; g__; s__
COG1830	-0,489571054347832	0,000174932994505	k__COG; p__METABOLISM; c__Carbohydrate transport and metabolism; o__DhnA-type fructose-1,6-bisphosphate aldolase and related enzymes; f__; g__; s__
COG0663	-0,604547767155764	0,000188818193756	k__COG; p__POORLY CHARACTERIZED; c__General function prediction only; o__Carbonic anhydrases/acetyltransferases, isoleucine patch superfamily; f__; g__; s__
COG0108	-4,55123954398509	0,000199090099665	k__COG; p__METABOLISM; c__Coenzyme transport and metabolism; o__3,4-dihydroxy-2-butanone 4-phosphate synthase; f__; g__; s__
COG5305	-0,341816742561743	0,000199090099665	k__COG; p__POORLY CHARACTERIZED; c__Function unknown; o__Predicted membrane protein; f__; g__; s__
COG0495	-0,420959742927815	0,000209025090709	k__COG; p__INFORMATION STORAGE AND PROCESSING; c__Translation, ribosomal structure and biogenesis; o__Leucyl-tRNA synthetase; f__; g__; s__
NOG10794	0,33086597925665	0,000215178647134	k__COG; p__POORLY CHARACTERIZED; c__Function unknown; o__Uncharacterized protein; f__; g__; s__
COG0317_1	0,299147376285893	0,000240783137384	k__COG; p__INFORMATION STORAGE AND PROCESSING; c__Transcription; o__Guanosine polyphosphate pyrophosphohydrolases/synthetases; f__; g__; s__
COG0317_2	0,299147376285893	0,000240783137384	k__COG; p__CELLULAR PROCESSES AND SIGNALING; c__Signal transduction mechanisms; o__Guanosine polyphosphate pyrophosphohydrolases/synthetases; f__; g__; s__
COG3329	0,59134396614582	0,000245519179599	k__COG; p__POORLY CHARACTERIZED; c__General function prediction only; o__Predicted permease; f__; g__; s__
COG0548	0,683762197683535	0,00025759299281	k__COG; p__METABOLISM; c__Amino acid transport and metabolism; o__Acetylglutamate kinase; f__; g__; s__
COG2764	6,01913858566407	0,000304576962686	k__COG; p__POORLY CHARACTERIZED; c__Function unknown; o__Uncharacterized protein conserved in bacteria; f__; g__; s__
COG1994	0,711074536496258	0,000307632862877	k__COG; p__POORLY CHARACTERIZED; c__General function prediction only; o__Zn-dependent proteases; f__; g__; s__
NOG05023	0,601134694053613	0,000311382223391	k__COG; p__METABOLISM; c__Energy production and conversion; o__Psaa and psaB bind P700, the primary electron donor of photosystem I (PSI), as well as the electron acceptors A0, A1 and FX. PSI is a plastocyanin/cytochrome c6-ferredoxin oxidoreductase, converting photonic excitation into a charge separation, which transfers an electron from the donor P700 chlorophyll pair to the spectroscopically c…
NOG07098	-0,411355689545406	0,000316366475228	k__COG; p__POORLY CHARACTERIZED; c__Function unknown; o__Predicted protein; f__; g__; s__
COG0022	0,543633413897988	0,000387811003494	k__COG; p__METABOLISM; c__Energy production and conversion; o__Pyruvate/2-oxoglutarate dehydrogenase complex, dehydrogenase (E1) component, eukaryotic type, beta subunit; f__; g__; s__
NOG280187	5,67074567770898	0,000389018146109	k__COG; p__POORLY CHARACTERIZED; c__Function unknown; o__Tat family transporter: pH-dependent thylakoid protein export into thylakoid; f__; g__; s__
COG0187	-0,353686281759504	0,000393277449601	k__COG; p__INFORMATION STORAGE AND PROCESSING; c__Replication, recombination and repair; o__Type IIA topoisomerase (DNA gyrase/topo II, topoisomerase IV), B subunit; f__; g__; s__
COG0354	0,358818700036385	0,000435017497257	k__COG; p__POORLY CHARACTERIZED; c__General function prediction only; o__Predicted aminomethyltransferase related to GcvT; f__; g__; s__
NOG73751	0,495244212015587	0,000438677669201	k__COG; p__POORLY CHARACTERIZED; c__Function unknown; o__Uncharacterized protein; f__; g__; s__
NOG43668	2,05428764517158	0,000451074255546	k__COG; p__POORLY CHARACTERIZED; c__Function unknown; o__Phycobilisome protein; f__; g__; s__
COG1146	-1,51631847309587	0,000452466797232	k__COG; p__METABOLISM; c__Energy production and conversion; o__Ferredoxin; f__; g__; s__
NOG283598	-0,230693464902303	0,000454793011447	k__COG; p__POORLY CHARACTERIZED; c__Function unknown; o__Uncharacterized protein; f__; g__; s__
COG0515_1	0,215012845306082	0,000477359444159	k__COG; p__INFORMATION STORAGE AND PROCESSING; c__Transcription; o__Serine/threonine protein kinase; f__; g__; s__
COG0515_2	0,215012845306082	0,000477359444159	k__COG; p__INFORMATION STORAGE AND PROCESSING; c__Replication, recombination and repair; o__Serine/threonine protein kinase; f__; g__; s__
COG0515_3	0,215012845306082	0,000477359444159	k__COG; p__POORLY CHARACTERIZED; c__General function prediction only; o__Serine/threonine protein kinase; f__; g__; s__
COG0515_4	0,215012845306082	0,000477359444159	k__COG; p__CELLULAR PROCESSES AND SIGNALING; c__Signal transduction mechanisms; o__Serine/threonine protein kinase; f__; g__; s__
COG0136	5,49654887860245	0,000489366016872	k__COG; p__METABOLISM; c__Amino acid transport and metabolism; o__Aspartate-semialdehyde dehydrogenase; f__; g__; s__
COG2251	-0,392936706973571	0,000531077238778	k__COG; p__POORLY CHARACTERIZED; c__General function prediction only; o__Predicted nuclease (RecB family); f__; g__; s__
COG1396	-0,288402617471572	0,000549550643863	k__COG; p__INFORMATION STORAGE AND PROCESSING; c__Transcription; o__Predicted transcriptional regulators; f__; g__; s__
COG3497	-0,796597205505764	0,000569709188929	k__COG; p__POORLY CHARACTERIZED; c__General function prediction only; o__Phage tail sheath protein FI; f__; g__; s__
COG2367	-0,450552598111032	0,000589001658241	k__COG; p__CELLULAR PROCESSES AND SIGNALING; c__Defense mechanisms; o__Beta-lactamase class A; f__; g__; s__
COG0379	-0,304359651608291	0,000612964586305	k__COG; p__METABOLISM; c__Coenzyme transport and metabolism; o__Quinolinate synthase; f__; g__; s__
COG4279	-0,397866217651816	0,000663124391668	k__COG; p__POORLY CHARACTERIZED; c__Function unknown; o__Uncharacterized conserved protein; f__; g__; s__
COG1100	5,34023721860236	0,000679114687316	k__COG; p__POORLY CHARACTERIZED; c__General function prediction only; o__GTPase SAR1 and related small G proteins; f__; g__; s__
COG0400	-0,552588118150949	0,000751652969028	k__COG; p__POORLY CHARACTERIZED; c__General function prediction only; o__Predicted esterase; f__; g__; s__
COG0056	0,573506850307228	0,000821676414465	k__COG; p__METABOLISM; c__Energy production and conversion; o__F0F1-type ATP synthase, alpha subunit; f__; g__; s__
COG1132	0,277269431706019	0,000907649860669	k__COG; p__CELLULAR PROCESSES AND SIGNALING; c__Defense mechanisms; o__ABC-type multidrug transport system, ATPase and permease components; f__; g__; s__
COG5246	-1,27560834829644	0,001038366199294	k__COG; p__INFORMATION STORAGE AND PROCESSING; c__RNA processing and modification; o__Splicing factor 3a, subunit 2; f__; g__; s__
COG1912	-0,634005068646216	0,001077443026789	k__COG; p__POORLY CHARACTERIZED; c__Function unknown; o__Uncharacterized conserved protein; f__; g__; s__
COG3670	-0,341258880519276	0,001106821573388	k__COG; p__METABOLISM; c__Secondary metabolites biosynthesis, transport and catabolism; o__Lignostilbene-alpha,beta-dioxygenase and related enzymes; f__; g__; s__
COG3239	5,01441714133872	0,00113828195538	k__COG; p__METABOLISM; c__Lipid transport and metabolism; o__Fatty acid desaturase; f__; g__; s__
COG0728	1,05363963135714	0,001201911497442	k__COG; p__POORLY CHARACTERIZED; c__General function prediction only; o__Uncharacterized membrane protein, putative virulence factor; f__; g__; s__
COG0714	0,466763278847843	0,001264694263023	k__COG; p__POORLY CHARACTERIZED; c__General function prediction only; o__MoxR-like ATPases; f__; g__; s__
COG0848	0,59953971514886	0,001269439719008	k__COG; p__CELLULAR PROCESSES AND SIGNALING; c__Intracellular trafficking, secretion, and vesicular transport; o__Biopolymer transport protein; f__; g__; s__
COG0160	0,57207834543897	0,001277641713946	k__COG; p__METABOLISM; c__Amino acid transport and metabolism; o__4-aminobutyrate aminotransferase and related aminotransferases; f__; g__; s__
COG0480	-0,410330763880317	0,001321053779263	k__COG; p__INFORMATION STORAGE AND PROCESSING; c__Translation, ribosomal structure and biogenesis; o__Translation elongation factors (GTPases); f__; g__; s__
COG0701	-0,499962943015979	0,001429718609159	k__COG; p__POORLY CHARACTERIZED; c__General function prediction only; o__Predicted permeases; f__; g__; s__
COG5542	0,322318639158111	0,001478937201686	k__COG; p__POORLY CHARACTERIZED; c__Function unknown; o__Predicted integral membrane protein; f__; g__; s__
NOG15445	-0,321987403435576	0,00152056277135	k__COG; p__POORLY CHARACTERIZED; c__Function unknown; o__Conserved hypothetical phage tail protein; f__; g__; s__
COG0642	-0,322369277325828	0,001527454425575	k__COG; p__CELLULAR PROCESSES AND SIGNALING; c__Signal transduction mechanisms; o__Signal transduction histidine kinase; f__; g__; s__
COG4208	-0,295748403474148	0,001718693141088	k__COG; p__METABOLISM; c__Inorganic ion transport and metabolism; o__ABC-type sulfate transport system, permease component; f__; g__; s__
COG0236_1	5,15218839109186	0,001887731294383	k__COG; p__METABOLISM; c__Lipid transport and metabolism; o__Acyl carrier protein; f__; g__; s__
COG0236_2	5,15218839109186	0,001887731294383	k__COG; p__METABOLISM; c__Secondary metabolites biosynthesis, transport and catabolism; o__Acyl carrier protein; f__; g__; s__
NOG04227	0,404176241855954	0,001892120530024	k__COG; p__METABOLISM; c__Energy production and conversion; o__Apocytochrome f; cytochrome f, with cytochrome b6, subunit IV, and the Rieske protein, makes up the large subunit of the cytochrome b6-f complex; cytochrome b6-f mediates electron transfer between photosystem II and photosystem I; f__; g__; s__
COG2377	0,474096069035993	0,001917644777059	k__COG; p__CELLULAR PROCESSES AND SIGNALING; c__Posttranslational modification, protein turnover, chaperones; o__Predicted molecular chaperone distantly related to HSP70-fold metalloproteases; f__; g__; s__
COG0628	0,400252488553175	0,001925003987274	k__COG; p__POORLY CHARACTERIZED; c__General function prediction only; o__Predicted permease; f__; g__; s__
COG1154_1	0,505728643867891	0,001925003987274	k__COG; p__METABOLISM; c__Coenzyme transport and metabolism; o__Deoxyxylulose-5-phosphate synthase; f__; g__; s__
COG1154_2	0,505728643867891	0,001925003987274	k__COG; p__METABOLISM; c__Lipid transport and metabolism; o__Deoxyxylulose-5-phosphate synthase; f__; g__; s__
COG0443	0,610649552088765	0,002258571373582	k__COG; p__CELLULAR PROCESSES AND SIGNALING; c__Posttranslational modification, protein turnover, chaperones; o__Molecular chaperone; f__; g__; s__
COG0033	5,0343073068782	0,002295460890737	k__COG; p__METABOLISM; c__Carbohydrate transport and metabolism; o__Phosphoglucomutase; f__; g__; s__
NOG25015	0,416152312390359	0,002295460890737	k__COG; p__POORLY CHARACTERIZED; c__Function unknown; o__Tsl1262 protein; f__; g__; s__
COG1902	0,636320814911789	0,002362953470412	k__COG; p__METABOLISM; c__Energy production and conversion; o__NADH:flavin oxidoreductases, Old Yellow Enzyme family; f__; g__; s__
NOG11307	0,383744425698533	0,002362953470412	k__COG; p__POORLY CHARACTERIZED; c__Function unknown; o__Putative uncharacterized protein; f__; g__; s__
COG4636	-0,459845739301859	0,002888572363154	k__COG; p__POORLY CHARACTERIZED; c__Function unknown; o__Uncharacterized protein conserved in cyanobacteria; f__; g__; s__
NOG83147	0,589458405915758	0,002955794900903	k__COG; p__POORLY CHARACTERIZED; c__Function unknown; o__Uncharacterized protein; f__; g__; s__
COG0557	0,254341889060461	0,003001501871911	k__COG; p__INFORMATION STORAGE AND PROCESSING; c__Transcription; o__Exoribonuclease R; f__; g__; s__
NOG12133	-0,32324004155803	0,003327288302854	k__COG; p__POORLY CHARACTERIZED; c__Function unknown; o__Putative uncharacterized protein ycf66; f__; g__; s__
NOG297459	4,87162146387332	0,003327288302854	k__COG; p__POORLY CHARACTERIZED; c__Function unknown; o__Putative cell surface-anchored protein; f__; g__; s__
COG1985	-0,686991256327092	0,003726687951665	k__COG; p__METABOLISM; c__Coenzyme transport and metabolism; o__Pyrimidine reductase, riboflavin biosynthesis; f__; g__; s__
NOG277419	0,517005416265456	0,003736090626486	k__COG; p__POORLY CHARACTERIZED; c__Function unknown; o__Histidine kinase; f__; g__; s__
COG0094	4,76910592178754	0,003895394192655	k__COG; p__INFORMATION STORAGE AND PROCESSING; c__Translation, ribosomal structure and biogenesis; o__Ribosomal protein L5; f__; g__; s__
COG1680	0,570688162240038	0,004057372912649	k__COG; p__CELLULAR PROCESSES AND SIGNALING; c__Defense mechanisms; o__Beta-lactamase class C and other penicillin binding proteins; f__; g__; s__
COG0407	0,462035177204132	0,004435356490985	k__COG; p__METABOLISM; c__Coenzyme transport and metabolism; o__Uroporphyrinogen-III decarboxylase; f__; g__; s__
COG4158	-0,669683619079145	0,00473850363214	k__COG; p__POORLY CHARACTERIZED; c__General function prediction only; o__Predicted ABC-type sugar transport system, permease component; f__; g__; s__
COG3558	1,16956486230105	0,004765562786838	k__COG; p__POORLY CHARACTERIZED; c__Function unknown; o__Uncharacterized protein conserved in bacteria; f__; g__; s__
COG0496	0,433806343218071	0,005035250570702	k__COG; p__POORLY CHARACTERIZED; c__General function prediction only; o__Predicted acid phosphatase; f__; g__; s__
NOG05026	-0,20693640995001	0,005187835485953	k__COG; p__METABOLISM; c__Energy production and conversion; o__Photosystem II D2 protein; f__; g__; s__
COG2130	-0,480064252513367	0,005212173851645	k__COG; p__POORLY CHARACTERIZED; c__General function prediction only; o__Putative NADP-dependent oxidoreductases; f__; g__; s__
COG4178	-0,353237962745195	0,005312577119895	k__COG; p__POORLY CHARACTERIZED; c__General function prediction only; o__ABC-type uncharacterized transport system, permease and ATPase components; f__; g__; s__
COG1606	-0,408856235924463	0,0055982693511	k__COG; p__POORLY CHARACTERIZED; c__General function prediction only; o__ATP-utilizing enzymes of the PP-loop superfamily; f__; g__; s__
COG1397	-0,354496276603701	0,005758924797863	k__COG; p__CELLULAR PROCESSES AND SIGNALING; c__Posttranslational modification, protein turnover, chaperones; o__ADP-ribosylglycohydrolase; f__; g__; s__
COG1216	1,04523794181959	0,005893844502064	k__COG; p__POORLY CHARACTERIZED; c__General function prediction only; o__Predicted glycosyltransferases; f__; g__; s__
COG0059_1	6,8152545821765	0,006500350212005	k__COG; p__METABOLISM; c__Amino acid transport and metabolism; o__Ketol-acid reductoisomerase; f__; g__; s__
COG0059_2	6,8152545821765	0,006500350212005	k__COG; p__METABOLISM; c__Coenzyme transport and metabolism; o__Ketol-acid reductoisomerase; f__; g__; s__
COG0520	0,458816199859116	0,006500350212005	k__COG; p__METABOLISM; c__Amino acid transport and metabolism; o__Selenocysteine lyase; f__; g__; s__
COG0259	4,66967018747013	0,006590548978786	k__COG; p__METABOLISM; c__Coenzyme transport and metabolism; o__Pyridoxamine-phosphate oxidase; f__; g__; s__
NOG13824	0,440433300266158	0,007036766298655	k__COG; p__POORLY CHARACTERIZED; c__Function unknown; o__Uncharacterized protein; f__; g__; s__
NOG304422	0,754090917607433	0,00732343563558	k__COG; p__POORLY CHARACTERIZED; c__Function unknown; o__Response regulator receiver domain protein (CheY-like); f__; g__; s__
COG2073	-0,320737541615351	0,007438831773943	k__COG; p__METABOLISM; c__Coenzyme transport and metabolism; o__Cobalamin biosynthesis protein CbiG; f__; g__; s__
NOG328104	-0,509454172522111	0,007438831773943	k__COG; p__POORLY CHARACTERIZED; c__Function unknown; o__Conserved hypothetical phage tail protein; f__; g__; s__
NOG87055	0,556409285955446	0,007492019569637	k__COG; p__CELLULAR PROCESSES AND SIGNALING; c__Defense mechanisms; o__Type II site-specific deoxyribonuclease; f__; g__; s__
COG1721	-0,255477373823014	0,007745966963007	k__COG; p__POORLY CHARACTERIZED; c__General function prediction only; o__Uncharacterized conserved protein (some members contain a von Willebrand factor type A (vWA) domain); f__; g__; s__
COG0255	5,1388202632467	0,008011943352255	k__COG; p__INFORMATION STORAGE AND PROCESSING; c__Translation, ribosomal structure and biogenesis; o__Ribosomal protein L29; f__; g__; s__
COG5573	0,7165655191492	0,008422626343332	k__COG; p__POORLY CHARACTERIZED; c__General function prediction only; o__Predicted nucleic-acid-binding protein, contains PIN domain; f__; g__; s__
COG0129_1	5,19322793737781	0,008709994989689	k__COG; p__METABOLISM; c__Amino acid transport and metabolism; o__Dihydroxyacid dehydratase/phosphogluconate dehydratase; f__; g__; s__
COG0129_2	5,19322793737781	0,008709994989689	k__COG; p__METABOLISM; c__Carbohydrate transport and metabolism; o__Dihydroxyacid dehydratase/phosphogluconate dehydratase; f__; g__; s__
COG0272	-0,397213191003919	0,009198003573454	k__COG; p__INFORMATION STORAGE AND PROCESSING; c__Replication, recombination and repair; o__NAD-dependent DNA ligase (contains BRCT domain type II); f__; g__; s__
NOG14249	0,210162827725877	0,009776049232614	k__COG; p__POORLY CHARACTERIZED; c__Function unknown; o__Uncharacterized protein; f__; g__; s__
COG0450	5,17280148245528	0,010290468758084	k__COG; p__CELLULAR PROCESSES AND SIGNALING; c__Posttranslational modification, protein turnover, chaperones; o__Peroxiredoxin; f__; g__; s__
NOG06443	-0,486534245977461	0,01033730570236	k__COG; p__POORLY CHARACTERIZED; c__Function unknown; o__Uncharacterized protein; f__; g__; s__
COG4775	-0,348826584205593	0,011109228971654	k__COG; p__CELLULAR PROCESSES AND SIGNALING; c__Cell wall/membrane/envelope biogenesis; o__Outer membrane protein/protective antigen OMA87; f__; g__; s__
COG0085	5,03050387528733	0,01154139515247	k__COG; p__INFORMATION STORAGE AND PROCESSING; c__Transcription; o__DNA-directed RNA polymerase, beta subunit/140 kD subunit; f__; g__; s__
COG0724	-0,348349073546433	0,012900527735711	k__COG; p__POORLY CHARACTERIZED; c__General function prediction only; o__RNA-binding proteins (RRM domain); f__; g__; s__
COG2084	0,248637614174951	0,013812057887456	k__COG; p__METABOLISM; c__Lipid transport and metabolism; o__3-hydroxyisobutyrate dehydrogenase and related beta-hydroxyacid dehydrogenases; f__; g__; s__
COG2026_1	-0,699676668398014	0,015080981395075	k__COG; p__CELLULAR PROCESSES AND SIGNALING; c__Cell cycle control, cell division, chromosome partitioning; o__Cytotoxic translational repressor of toxin-antitoxin stability system; f__; g__; s__
COG2026_2	-0,699676668398014	0,015080981395075	k__COG; p__INFORMATION STORAGE AND PROCESSING; c__Translation, ribosomal structure and biogenesis; o__Cytotoxic translational repressor of toxin-antitoxin stability system; f__; g__; s__
NOG29425	0,250352887785361	0,015488676083449	k__COG; p__POORLY CHARACTERIZED; c__Function unknown; o__Tll1796 protein; f__; g__; s__
NOG324947	0,428245268720525	0,015488676083449	k__COG; p__POORLY CHARACTERIZED; c__Function unknown; o__Photosystem I reaction center subunit PsaK; f__; g__; s__
COG1525	0,387151206012939	0,016077805882615	k__COG; p__INFORMATION STORAGE AND PROCESSING; c__Replication, recombination and repair; o__Micrococcal nuclease (thermonuclease) homologs; f__; g__; s__
COG0044	0,470072669733931	0,017070481788046	k__COG; p__METABOLISM; c__Nucleotide transport and metabolism; o__Dihydroorotase and related cyclic amidohydrolases; f__; g__; s__
COG0457	-0,169647034005141	0,017196727744667	k__COG; p__POORLY CHARACTERIZED; c__General function prediction only; o__FOG: TPR repeat; f__; g__; s__
COG0477_1	0,222153682982878	0,017196727744667	k__COG; p__METABOLISM; c__Amino acid transport and metabolism; o__Permeases of the major facilitator superfamily; f__; g__; s__
COG0477_2	0,222153682982878	0,017196727744667	k__COG; p__METABOLISM; c__Inorganic ion transport and metabolism; o__Permeases of the major facilitator superfamily; f__; g__; s__
COG0477_3	0,222153682982878	0,017196727744667	k__COG; p__POORLY CHARACTERIZED; c__General function prediction only; o__Permeases of the major facilitator superfamily; f__; g__; s__
COG0477_4	0,222153682982878	0,017196727744667	k__COG; p__METABOLISM; c__Carbohydrate transport and metabolism; o__Permeases of the major facilitator superfamily; f__; g__; s__
COG0500_1	0,261603483337741	0,017265369329196	k__COG; p__POORLY CHARACTERIZED; c__General function prediction only; o__SAM-dependent methyltransferases; f__; g__; s__
COG0500_2	0,261603483337741	0,017265369329196	k__COG; p__METABOLISM; c__Secondary metabolites biosynthesis, transport and catabolism; o__SAM-dependent methyltransferases; f__; g__; s__
NOG116219	0,326296700572243	0,017316571925828	k__COG; p__POORLY CHARACTERIZED; c__Function unknown; o__Uncharacterized protein; f__; g__; s__
COG0564	0,476895843221087	0,018059448889729	k__COG; p__INFORMATION STORAGE AND PROCESSING; c__Translation, ribosomal structure and biogenesis; o__Pseudouridylate synthases, 23S RNA-specific; f__; g__; s__
NOG67615	-0,269893978819682	0,0186933168491	k__COG; p__CELLULAR PROCESSES AND SIGNALING; c__Signal transduction mechanisms; o__FHA domain containing protein; f__; g__; s__
NOG277826	-0,499453726527649	0,020918898968985	k__COG; p__POORLY CHARACTERIZED; c__Function unknown; o__Uncharacterized protein; f__; g__; s__
COG0837	-0,301483070274916	0,021417884652717	k__COG; p__METABOLISM; c__Carbohydrate transport and metabolism; o__Glucokinase; f__; g__; s__
COG0760	-0,229470745266721	0,02166769404604	k__COG; p__CELLULAR PROCESSES AND SIGNALING; c__Posttranslational modification, protein turnover, chaperones; o__Parvulin-like peptidyl-prolyl isomerase; f__; g__; s__
COG0210	-0,353393764774571	0,021825657362879	k__COG; p__INFORMATION STORAGE AND PROCESSING; c__Replication, recombination and repair; o__Superfamily I DNA and RNA helicases; f__; g__; s__
COG1136	-0,403740809681542	0,022513561131409	k__COG; p__CELLULAR PROCESSES AND SIGNALING; c__Defense mechanisms; o__ABC-type antimicrobial peptide transport system, ATPase component; f__; g__; s__
COG0276	-0,259865072264264	0,02375912666366	k__COG; p__METABOLISM; c__Coenzyme transport and metabolism; o__Protoheme ferro-lyase (ferrochelatase); f__; g__; s__
COG1252	0,428681428577982	0,024407693790434	k__COG; p__METABOLISM; c__Energy production and conversion; o__NADH dehydrogenase, FAD-containing subunit; f__; g__; s__
COG0841	-0,34919317852973	0,024789665573546	k__COG; p__CELLULAR PROCESSES AND SIGNALING; c__Defense mechanisms; o__Cation/multidrug efflux pump; f__; g__; s__
NOG84381	-0,386873758294879	0,026011188149494	k__COG; p__POORLY CHARACTERIZED; c__Function unknown; o__Uncharacterized protein; f__; g__; s__
COG1600	-0,474997212947385	0,0260490767699	k__COG; p__METABOLISM; c__Energy production and conversion; o__Uncharacterized Fe-S protein; f__; g__; s__
COG2373	-0,36917893210346	0,027119236304105	k__COG; p__POORLY CHARACTERIZED; c__General function prediction only; o__Large extracellular alpha-helical protein; f__; g__; s__
COG0010	-0,452973609015887	0,02749232599144	k__COG; p__METABOLISM; c__Amino acid transport and metabolism; o__Arginase/agmatinase/formimionoglutamate hydrolase, arginase family; f__; g__; s__
NOG278172	4,49866584874116	0,027654745212061	k__COG; p__POORLY CHARACTERIZED; c__Function unknown; o__Putative uncharacterized protein; f__; g__; s__
COG0568	0,278752698780673	0,027779155660706	k__COG; p__INFORMATION STORAGE AND PROCESSING; c__Transcription; o__DNA-directed RNA polymerase, sigma subunit (sigma70/sigma32); f__; g__; s__
COG2302	-0,389429815796966	0,027992690334161	k__COG; p__POORLY CHARACTERIZED; c__Function unknown; o__Uncharacterized conserved protein, contains S4-like domain; f__; g__; s__
COG1615	0,174714389884527	0,029401153167851	k__COG; p__POORLY CHARACTERIZED; c__Function unknown; o__Uncharacterized conserved protein; f__; g__; s__
COG0859	0,259006724050036	0,030551631499278	k__COG; p__CELLULAR PROCESSES AND SIGNALING; c__Cell wall/membrane/envelope biogenesis; o__ADP-heptose:LPS heptosyltransferase; f__; g__; s__
COG2148	-0,157701776307269	0,031343403990455	k__COG; p__CELLULAR PROCESSES AND SIGNALING; c__Cell wall/membrane/envelope biogenesis; o__Sugar transferases involved in lipopolysaccharide synthesis; f__; g__; s__
COG1239	4,4991392377003	0,032208605129518	k__COG; p__METABOLISM; c__Coenzyme transport and metabolism; o__Mg-chelatase subunit ChlI; f__; g__; s__
NOG130354	-0,268164625656999	0,032208605129518	k__COG; p__POORLY CHARACTERIZED; c__Function unknown; o__Uncharacterized protein; f__; g__; s__
NOG252310	-0,525292589537612	0,033006807815848	k__COG; p__POORLY CHARACTERIZED; c__Function unknown; o__Uncharacterized protein; f__; g__; s__
COG2177	0,238176519386651	0,034912009019574	k__COG; p__CELLULAR PROCESSES AND SIGNALING; c__Cell cycle control, cell division, chromosome partitioning; o__Cell division protein; f__; g__; s__
COG3319	0,548624993616394	0,035573597307234	k__COG; p__METABOLISM; c__Secondary metabolites biosynthesis, transport and catabolism; o__Thioesterase domains of type I polyketide synthases or non-ribosomal peptide synthetases; f__; g__; s__
COG1348	0,41761688950469	0,040494172715936	k__COG; p__METABOLISM; c__Inorganic ion transport and metabolism; o__Nitrogenase subunit NifH (ATPase); f__; g__; s__
COG1816	-0,244103665531822	0,041154590417807	k__COG; p__METABOLISM; c__Nucleotide transport and metabolism; o__Adenosine deaminase; f__; g__; s__
NOG147183	-0,523001214504944	0,041418014703745	k__COG; p__POORLY CHARACTERIZED; c__Function unknown; o__Putative uncharacterized protein; f__; g__; s__
COG0154	-0,199676386136661	0,041704612635942	k__COG; p__INFORMATION STORAGE AND PROCESSING; c__Translation, ribosomal structure and biogenesis; o__Asp-tRNAAsn/Glu-tRNAGln amidotransferase A subunit and related amidases; f__; g__; s__
COG1410	-0,232002361426712	0,041704612635942	k__COG; p__METABOLISM; c__Amino acid transport and metabolism; o__Methionine synthase I, cobalamin-binding domain; f__; g__; s__
COG0473_1	-0,224260612266878	0,041784941992255	k__COG; p__METABOLISM; c__Amino acid transport and metabolism; o__Isocitrate/isopropylmalate dehydrogenase; f__; g__; s__
COG0473_2	-0,224260612266878	0,041784941992255	k__COG; p__METABOLISM; c__Energy production and conversion; o__Isocitrate/isopropylmalate dehydrogenase; f__; g__; s__
COG1773	0,523088695230084	0,046369376243625	k__COG; p__METABOLISM; c__Energy production and conversion; o__Rubredoxin; f__; g__; s__
COG5018	0,546945310719052	0,049251181368155	k__COG; p__POORLY CHARACTERIZED; c__General function prediction only; o__Inhibitor of the KinA pathway to sporulation, predicted exonuclease; f__; g__; s__
COG0523	-0,201362124168385	0,049421939027515	k__COG; p__POORLY CHARACTERIZED; c__General function prediction only; o__Putative GTPases (G3E family); f__; g__; s__
