# Supplementary material for: The Feather Moss Hylocomium splendens Affects the Transcriptional Profile of a Symbiotic Cyanobacterium in Relation to Acquisition and Turnover of Key Nutrients
Source: Microb Ecol. 2024 Mar 1;87(1):49. doi: 10.1007/s00248-024-02363-6 (PMC10907420; doi:10.1007/s00248-024-02363-6)
Supplement: Supplementary file 2 — Supplementary file2 (XLSX 9 KB) [file 248_2024_2363_MOESM2_ESM.xlsx]

## Sheet: SupplementaryTable2
Supporting Information Table S2. Differential gene expression in the feather moss H. splendens after a week of co-incubation with the cyanobacterial strain UCTE CB012. Only genes that had log2 fold changes with p < 0.05 are shown.
Gene	Log2 fold change	p adjusted	Taxonomy
COG0636	1,04198768440506	2,62868329808202E-18	k__COG; p__METABOLISM; c__Energy production and conversion; o__F0F1-type ATP synthase, subunit c/Archaeal/vacuolar-type H+-ATPase, subunit K; f__; g__; s__
COG0522	0,977019972264486	1,15774370874818E-12	k__COG; p__INFORMATION STORAGE AND PROCESSING; c__Translation, ribosomal structure and biogenesis; o__Ribosomal protein S4 and related proteins; f__; g__; s__
NOG242017	-1,30120962475519	3,55755886110058E-10	k__COG; p__POORLY CHARACTERIZED; c__Function unknown; o__Putative uncharacterized protein; f__; g__; s__
COG0724	-0,784869427923845	3,15612460276928E-09	k__COG; p__POORLY CHARACTERIZED; c__General function prediction only; o__RNA-binding proteins (RRM domain); f__; g__; s__
NOG75316	1,79248062392916	4,26359181994626E-08	k__COG; p__POORLY CHARACTERIZED; c__Function unknown; o__Predicted protein; f__; g__; s__
NOG282924	-1,72634107020236	5,03096736115519E-07	k__COG; p__POORLY CHARACTERIZED; c__Function unknown; o__Pc12g15540 protein; f__; g__; s__
COG0096	0,752593469734481	6,43304190268849E-07	k__COG; p__INFORMATION STORAGE AND PROCESSING; c__Translation, ribosomal structure and biogenesis; o__Ribosomal protein S8; f__; g__; s__
COG5274_1	-1,35230217201625	3,51232907451854E-06	k__COG; p__METABOLISM; c__Energy production and conversion; o__Cytochrome b involved in lipid metabolism; f__; g__; s__
COG5274_2	-1,35230217201625	3,51232907451854E-06	k__COG; p__METABOLISM; c__Lipid transport and metabolism; o__Cytochrome b involved in lipid metabolism; f__; g__; s__
COG0501	-1,1899587595006	1,32546345210387E-05	k__COG; p__CELLULAR PROCESSES AND SIGNALING; c__Posttranslational modification, protein turnover, chaperones; o__Zn-dependent protease with chaperone function; f__; g__; s__
NOG315363	1,70402754091803	2,40998973414949E-05	k__COG; p__POORLY CHARACTERIZED; c__Function unknown; o__Predicted protein; f__; g__; s__
COG1290	-0,628879816784526	2,66229902246497E-05	k__COG; p__METABOLISM; c__Energy production and conversion; o__Cytochrome b subunit of the bc complex; f__; g__; s__
NOG276796	-1,2359467632465	3,00929292551802E-05	k__COG; p__POORLY CHARACTERIZED; c__Function unknown; o__Gene model 648, (NCBI); f__; g__; s__
NOG249494	-1,13246037938316	3,93026543778018E-05	k__COG; p__POORLY CHARACTERIZED; c__General function prediction only; o__Carbonic anhydrase; f__; g__; s__
NOG275168	4,07997717241291	9,93216070201604E-05	k__COG; p__POORLY CHARACTERIZED; c__Function unknown; o__Predicted protein; f__; g__; s__
NOG315236	1,07304857822971	9,93216070201604E-05	k__COG; p__POORLY CHARACTERIZED; c__Function unknown; o__Photosystem II reaction center protein M; f__; g__; s__
NOG307276	-0,787816063582316	0,000130747382551	k__COG; p__POORLY CHARACTERIZED; c__Function unknown; o__Putative uncharacterized protein Sb04g006320; f__; g__; s__
COG4412	1,58878479715856	0,00017240605762	k__COG; p__POORLY CHARACTERIZED; c__Function unknown; o__Uncharacterized protein conserved in bacteria; f__; g__; s__
NOG70699	-0,990939755179298	0,000210788082436	k__COG; p__POORLY CHARACTERIZED; c__Function unknown; o__DNA (cytosine-5-)-methyltransferase; f__; g__; s__
COG1100	-0,582569187771932	0,00030146328322	k__COG; p__POORLY CHARACTERIZED; c__General function prediction only; o__GTPase SAR1 and related small G proteins; f__; g__; s__
COG5147_1	-1,21505665958875	0,00032180652358	k__COG; p__INFORMATION STORAGE AND PROCESSING; c__Transcription; o__Myb superfamily proteins, including transcription factors and mRNA splicing factors; f__; g__; s__
COG5147_2	-1,21505665958875	0,00032180652358	k__COG; p__CELLULAR PROCESSES AND SIGNALING; c__Cell cycle control, cell division, chromosome partitioning; o__Myb superfamily proteins, including transcription factors and mRNA splicing factors; f__; g__; s__
COG5147_3	-1,21505665958875	0,00032180652358	k__COG; p__INFORMATION STORAGE AND PROCESSING; c__RNA processing and modification; o__Myb superfamily proteins, including transcription factors and mRNA splicing factors; f__; g__; s__
NOG260283	-0,904379876016547	0,000460486773722	k__COG; p__POORLY CHARACTERIZED; c__Function unknown; o__SBP-domain protein 7; f__; g__; s__
NOG322620	-2,79889297294584	0,000460486773722	k__COG; p__POORLY CHARACTERIZED; c__Function unknown; o__Putative uncharacterized protein; f__; g__; s__
NOG239857	0,404927474373297	0,000897542513965	k__COG; p__POORLY CHARACTERIZED; c__Function unknown; o__Putative uncharacterized protein; f__; g__; s__
COG5228	1,36413507049682	0,001180242441488	k__COG; p__INFORMATION STORAGE AND PROCESSING; c__RNA processing and modification; o__mRNA deadenylase subunit; f__; g__; s__
NOG291577	-1,53198802358936	0,001195798649869	k__COG; p__POORLY CHARACTERIZED; c__Function unknown; o__Putative uncharacterized protein; f__; g__; s__
NOG318908	2,08224803474986	0,001195798649869	k__COG; p__POORLY CHARACTERIZED; c__Function unknown; o__Ubiquitin-fold modifier-conjugating enzyme 1; f__; g__; s__
COG4870	-0,995874826046273	0,001515496645964	k__COG; p__CELLULAR PROCESSES AND SIGNALING; c__Posttranslational modification, protein turnover, chaperones; o__Cysteine protease; f__; g__; s__
NOG267212	1,6577916144223	0,002383689755208	k__COG; p__POORLY CHARACTERIZED; c__Function unknown; o__Os02g0175700 protein; f__; g__; s__
COG0696	-0,883974347941977	0,002524839547097	k__COG; p__METABOLISM; c__Carbohydrate transport and metabolism; o__Phosphoglyceromutase; f__; g__; s__
NOG264066	-1,01127715395112	0,002524839547097	k__COG; p__POORLY CHARACTERIZED; c__Function unknown; o__Uncharacterized protein; f__; g__; s__
COG0436	0,62342112070556	0,00286090124501	k__COG; p__METABOLISM; c__Amino acid transport and metabolism; o__Aspartate/tyrosine/aromatic aminotransferase; f__; g__; s__
NOG246500	-0,973651206245161	0,00344219725457	k__COG; p__POORLY CHARACTERIZED; c__Function unknown; o__Allene oxide cyclase 4, chloroplastic; f__; g__; s__
COG4901	0,891930637588803	0,005805273913003	k__COG; p__INFORMATION STORAGE AND PROCESSING; c__Translation, ribosomal structure and biogenesis; o__Ribosomal protein S25; f__; g__; s__
NOG305537	1,15861406936482	0,007133206201358	k__COG; p__POORLY CHARACTERIZED; c__Function unknown; o__GF18936; f__; g__; s__
COG5096	0,906071318141779	0,007723818876345	k__COG; p__CELLULAR PROCESSES AND SIGNALING; c__Intracellular trafficking, secretion, and vesicular transport; o__Vesicle coat complex, various subunits; f__; g__; s__
NOG246419	0,950314095591667	0,008157030049131	k__COG; p__CELLULAR PROCESSES AND SIGNALING; c__Intracellular trafficking, secretion, and vesicular transport; o__Os08g0230300 protein; f__; g__; s__
COG0638	0,703888661875488	0,013501521159515	k__COG; p__CELLULAR PROCESSES AND SIGNALING; c__Posttranslational modification, protein turnover, chaperones; o__20S proteasome, alpha and beta subunits; f__; g__; s__
COG0723	-0,614753298613348	0,013625671034017	k__COG; p__METABOLISM; c__Energy production and conversion; o__Rieske Fe-S protein; f__; g__; s__
NOG77670	1,20764720395925	0,013625671034017	k__COG; p__POORLY CHARACTERIZED; c__Function unknown; o__Predicted protein; f__; g__; s__
COG0438	-0,794090361213787	0,014268757790489	k__COG; p__CELLULAR PROCESSES AND SIGNALING; c__Cell wall/membrane/envelope biogenesis; o__Glycosyltransferase; f__; g__; s__
NOG82536	-1,14206603091492	0,01775237154695	k__COG; p__POORLY CHARACTERIZED; c__General function prediction only; o__Putative uncharacterized protein; f__; g__; s__
COG0542	1,4128922527499	0,019876123951597	k__COG; p__CELLULAR PROCESSES AND SIGNALING; c__Posttranslational modification, protein turnover, chaperones; o__ATPases with chaperone activity, ATP-binding subunit; f__; g__; s__
COG0464	-0,759511089939038	0,021787469251809	k__COG; p__CELLULAR PROCESSES AND SIGNALING; c__Posttranslational modification, protein turnover, chaperones; o__ATPases of the AAA+ class; f__; g__; s__
COG0221	-1,40259047048108	0,031945681523409	k__COG; p__METABOLISM; c__Energy production and conversion; o__Inorganic pyrophosphatase; f__; g__; s__
COG1472	0,991010071888531	0,031945681523409	k__COG; p__METABOLISM; c__Carbohydrate transport and metabolism; o__Beta-glucosidase-related glycosidases; f__; g__; s__
NOG263659	-1,19040124156219	0,031945681523409	k__COG; p__POORLY CHARACTERIZED; c__Function unknown; o__Pc13g05380 protein; f__; g__; s__
NOG287076	-0,924789560339317	0,032107627003853	k__COG; p__POORLY CHARACTERIZED; c__Function unknown; o__Casparian strip membrane protein Os02g0743900; f__; g__; s__
NOG326839	-1,13815585595788	0,032107627003853	k__COG; p__POORLY CHARACTERIZED; c__Function unknown; o__Protein CBG00580; f__; g__; s__
NOG137054	-0,827422684130954	0,034092125556438	k__COG; p__INFORMATION STORAGE AND PROCESSING; c__RNA processing and modification; o__U1 small nuclear ribonucleoprotein C-1; f__; g__; s__
NOG260326	0,340847676918618	0,041633976849044	k__COG; p__POORLY CHARACTERIZED; c__Function unknown; o__Protein C1orf21 (Cell proliferation-inducing gene 13 protein); f__; g__; s__
NOG270898	-1,05078825917778	0,045019730978377	k__COG; p__POORLY CHARACTERIZED; c__Function unknown; o__Thoc2 protein; f__; g__; s__
